# Supplementary material for: Prevalent and persistent new-onset autoantibodies in mild to severe COVID-19
Source: Nat Commun. 2024 Oct 17;15:8941. doi: 10.1038/s41467-024-53356-5 (PMC11484904; doi:10.1038/s41467-024-53356-5)
Supplement: Supplementary file 4 — Supplementary Data 2 [file 41467_2024_53356_MOESM4_ESM.xlsx]

## Sheet: Table SXX - noa_antigen_sequenc
Supplementary Data 2 - Amino acid sequences of the 22 most prevalent new-onset autoantibodies.
Gene	Antigen	ENSP	aa	Antigen sequence (aa)
CCDC63	HPRR3070734	ENSP00000312399	155-249	HILETRLNLVTVHFDKMLTTNAKLRKEIEDLRFEKAAYDNVYQQLQHCLLMEKKTMNLAIEQSSQAYEQRVEAMARMAAMKDRQKKDTSQYNLEI
SNURF	HPRR4280292	ENSP00000463201	45-69	SQQQQVPVVDFQAELRQAFLAETPR
TRIM63	HPRR3760711	ENSP00000363390	182-246	DRVQTIITQLEDSRRVTKENSHQVKEELSQKFDTLYAILDEKKSELLQRITQEQEKKLSFIEALI
CALU	HPRR4180820	ENSP00000249364	74-128	GKIVSKIDGDKDGFVTVDELKDWIKFAQKRWIYEDVERQWKGHDLNEDGLVSWEE
TPO	HPRR4180385	ENSP00000329869	867-932	STVICRWTRTGTKSTLPISETGGGTPELRCGKHQAVGTSPQRAAAQDSEQESAGMEGRDTHRLPRA
PCYT1B	HPRR4320357	ENSP00000368439	329-369	SPSRSPSPTFSWLPLKTSPPSSPKAASASISSMSEGDEDEK
MYO16	HPRR3090005	ENSP00000401633	843-923	EGVTMETAYSPGNQNGVLDFFFQKPSGFLTLLDEESQMIWSVESNFPKKLQSLLESSNTNAVYSPMKDGNGNVALKDHGTA
AQP4	HPRR2140210	ENSP00000372654	253-323	CPDVEFKRRFKEAFSKAAQQTKGSYMEVEDNRSQVETDDLILKPGVVHVIDVDRGEEKKGKDQSGEVLSSV
NPC1	HPRR620021	ENSP00000269228	448-580	IAIENITASYDNETVTLQDICLAPLSPYNTNCTILSVLNYFQNSHSVLDHKKGDDFFVYADYHTHFLYCVRAPASLNDTSLLHDPCLGTFGGPVFPWLVLGGYDDQNYNNATALVITFPVNNYYNDTEKLQRA
NBEAL2	HPRR3460329	ENSP00000415034	1865-1939	PLTPTEEASLPLAVTKEAKVSTPPELLQEDQLGEDELAELETPMEAAELDEQREKLVLSAECQLVTVVAVVPGLL
ZNF688	HPRR3610292	ENSP00000223459	95-166	GERLGGARRGDVPNRKEEEPEEVPRAKGPRKAPVKESPEVLVERNPDPAISVAPARAQPPKNAAWDPTTGAQ
IFNA6	HPRR3360040	ENSP00000369558	74-99	AEAISVLHEVIQQTFNLFSTKDSSVA
SIGLECL1	HPRR3420383	ENSP00000469601	11-94	KLLNSSCSLEKTLQCSCSFHGIPTPSVQWWMGGVPVGVDGMDGSLQVTSTMLGPWANSTISLTEEPEMGMRLLCEGKNQNGTHA
MTG2	HPRR3300084	ENSP00000359859	317-390	PWTQVDDLKYELEMYEKGLSARPHAIVANKIDLPEAQANLSQLRDHLGQEVIVLSALTGENLEQLLLHLKVLYD
NEDD8	HPRR2760190	ENSP00000250495	7-67	TLTGKEIEIDIEPTDKVERIKERVEEKEGIPPQQQRLIYSGKQMNDEKTAADYKILGGSVL
KIF15	HPRR2960531	ENSP00000324020	671-748	RPVPKLSPEMGSFGSLYTQNSSILDNDILNEPVPPEMNEQAFEAISEELRTVQEQMSALQAKLDEEEHKNLKLQQHVD
FABP3	HPRR3890315	ENSP00000362817	30-58	TRQVASMTKPTTIIEKNGDILTLKTHSTF
ANO2	HPRR3070036	ENSP00000507275	79-167	EPVSLEARLSRMHFHDSQRKVDYVLAYHYRKRGVHLAQGFPGHSLAIVSNGETGKEPHAGGPGDIELGPLDALEEERKEQREEFEHNLM
LARP1	HPRR3760556	ENSP00000428589	254-329	PLQIDMKPEVPREKLASRPTRPPEPRHIPANRGEIKGSESATYVPVAPPTPAWQPEIKPEPAWHDQDETSSVKSDG
ORC2	HPRR2920267	ENSP00000234296	150-224	PKNNDKSEFLSTAPRSLRKRLIVPRSHSDSESEYSASNSEDDEGVAQEHEEDTNAVIFSQKIQAQNRVVSAPVGK
C6orf141	HPRR2660035	ENSP00000434602	5-73	FARMETRGPQGAANPMDSSRSLGDLGPFPREVGRGAPLAPGARNPATAGASRSQGGGHEDRTADRALGP
PTPRZ1	HPRR4170025	ENSP00000377047	441-534	AIVNPGRDSATNQIRKKEPQISTTTHYNRIGTKYNEAKTNRSPTRGSEFSGKGDVPNTSLNSTSQPVTKLATEKDISLTSQTVTELPPHTVEGT
