# Supplementary material for: Prevalent and persistent new-onset autoantibodies in mild to severe COVID-19
Source: Nat Commun. 2024 Oct 17;15:8941. doi: 10.1038/s41467-024-53356-5 (PMC11484904; doi:10.1038/s41467-024-53356-5)
Supplement: Supplementary file 5 — Supplementary Data 3 [file 41467_2024_53356_MOESM5_ESM.xlsx]

## Sheet: Table S3
Supplementary Data 3 - Peptide antigens for eptitope mapping.
Gene	Uniprot ID	aa position	Peptide sequence
CCDC63	Q8NA47	150-164	LQKQIHILETRLNLV
CCDC63	Q8NA47	155-169	HILETRLNLVTVHFD
CCDC63	Q8NA47	160-174	RLNLVTVHFDKMLTT
CCDC63	Q8NA47	165-179	TVHFDKMLTTNAKLR
CCDC63	Q8NA47	170-184	KMLTTNAKLRKEIED
CCDC63	Q8NA47	175-189	NAKLRKEIEDLRFEK
CCDC63	Q8NA47	180-194	KEIEDLRFEKAAYDN
CCDC63	Q8NA47	185-199	LRFEKAAYDNVYQQL
CCDC63	Q8NA47	190-204	AAYDNVYQQLQHCLL
CCDC63	Q8NA47	195-209	VYQQLQHCLLMEKKT
CCDC63	Q8NA47	200-214	QHCLLMEKKTMNLAI
CCDC63	Q8NA47	205-219	MEKKTMNLAIEQSSQ
CCDC63	Q8NA47	210-224	MNLAIEQSSQAYEQR
CCDC63	Q8NA47	215-229	EQSSQAYEQRVEAMA
CCDC63	Q8NA47	220-234	AYEQRVEAMARMAAM
CCDC63	Q8NA47	225-239	VEAMARMAAMKDRQK
CCDC63	Q8NA47	230-244	RMAAMKDRQKKDTSQ
CCDC63	Q8NA47	235-249	KDRQKKDTSQYNLEI
IFNA6	P05013	65-79	EFDGNQFQKAEAISV
IFNA6	P05013	70-84	QFQKAEAISVLHEVI
IFNA6	P05013	75-89	EAISVLHEVIQQTFN
IFNA6	P05013	80-94	LHEVIQQTFNLFSTK
IFNA6	P05013	85-99	QQTFNLFSTKDSSVA
CALU	O43852	69-83	SKERLGKIVSKIDGD
CALU	O43852	74-88	GKIVSKIDGDKDGFV
CALU	O43852	79-93	KIDGDKDGFVTVDEL
CALU	O43852	84-98	KDGFVTVDELKDWIK
CALU	O43852	89-103	TVDELKDWIKFAQKR
CALU	O43852	94-108	KDWIKFAQKRWIYED
CALU	O43852	99-113	FAQKRWIYEDVERQW
CALU	O43852	104-118	WIYEDVERQWKGHDL
CALU	O43852	109-123	VERQWKGHDLNEDGL
CALU	O43852	114-128	KGHDLNEDGLVSWEE
SNURF	Q9Y675	40-54	LYPRRSQQQQVPVVD
SNURF	Q9Y675	45-59	SQQQQVPVVDFQAEL
SNURF	Q9Y675	50-64	VPVVDFQAELRQAFL
SNURF	Q9Y675	55-69	FQAELRQAFLAETPR
NPC1	O15118	558-572	ATALVITFPVNNYYN
NPC1	O15118	560-574	ALVITFPVNNYYNDT
NPC1	O15118	562-576	VITFPVNNYYNDTEK
NPC1	O15118	564-578	TFPVNNYYNDTEKLQ
NPC1	O15118	566-580	PVNNYYNDTEKLQRA
NPC1	O15118	568-582	NNYYNDTEKLQRAQA
NPC1	O15118	570-584	YYNDTEKLQRAQAWE
NPC1	O15118	572-586	NDTEKLQRAQAWEKE
NPC1	O15118	574-588	TEKLQRAQAWEKEFI
NPC1	O15118	576-590	KLQRAQAWEKEFINF
NPC1	O15118	578-592	QRAQAWEKEFINFVK
NPC1	O15118	580-594	AQAWEKEFINFVKNY
TPO	P07202	858-872	LIGGFAGLTSTVICR
TPO	P07202	863-877	AGLTSTVICRWTRTG
TPO	P07202	868-882	TVICRWTRTGTKSTL
TPO	P07202	873-887	WTRTGTKSTLPISET
TPO	P07202	878-892	TKSTLPISETGGGTP
TPO	P07202	883-897	PISETGGGTPELRCG
TPO	P07202	888-902	GGGTPELRCGKHQAV
TPO	P07202	893-907	ELRCGKHQAVGTSPQ
TPO	P07202	898-912	KHQAVGTSPQRAAAQ
TPO	P07202	903-917	GTSPQRAAAQDSEQE
TPO	P07202	908-922	RAAAQDSEQESAGME
TPO	P07202	910-924	AAQDSEQESAGMEGR
TPO	P07202	912-926	QDSEQESAGMEGRDT
TPO	P07202	914-928	SEQESAGMEGRDTHR
TPO	P07202	916-930	QESAGMEGRDTHRLP
TPO	P07202	918-932	SAGMEGRDTHRLPRA
TPO	P07202	920-933	GMEGRDTHRLPRALR
TPO	P07202	922-933	EGRDTHRLPRALREP
TPO	P07202	924-933	RDTHRLPRALREPFG
TPO	P07202	926-933	THRLPRALREPFGQC
TPO	P07202	928-933	RLPRALREPFGQCLS
TPO	P07202	930-933	PRALREPFGQCLSVC
TPO	P07202	932-933	ALREPFGQCLSVCLP
TRIM63	Q969Q1	177-191	LVAGNDRVQTIITQL
TRIM63	Q969Q1	182-196	DRVQTIITQLEDSRR
TRIM63	Q969Q1	187-201	IITQLEDSRRVTKEN
TRIM63	Q969Q1	192-206	EDSRRVTKENSHQVK
TRIM63	Q969Q1	197-211	VTKENSHQVKEELSQ
TRIM63	Q969Q1	202-216	SHQVKEELSQKFDTL
TRIM63	Q969Q1	207-221	EELSQKFDTLYAILD
TRIM63	Q969Q1	212-226	KFDTLYAILDEKKSE
TRIM63	Q969Q1	217-231	YAILDEKKSELLQRI
TRIM63	Q969Q1	222-236	EKKSELLQRITQEQE
TRIM63	Q969Q1	227-241	LLQRITQEQEKKLSF
TRIM63	Q969Q1	230-243	RITQEQEKKLSFIE
TRIM63	Q969Q1	232-245	TQEQEKKLSFIEAL
TRIM63	Q969Q1	234-247	EQEKKLSFIEALIQ
TRIM63	Q969Q1	236-249	EKKLSFIEALIQQY
TRIM63	Q969Q1	238-251	KLSFIEALIQQYQE
TRIM63	Q969Q1	240-253	SFIEALIQQYQEQL
TRIM63	Q969Q1	242-255	IEALIQQYQEQLDK
TRIM63	Q969Q1	244-257	ALIQQYQEQLDKST
ANO2	Q9NQ90	128-142	NGETGKEPHAGGPGD
ANO2	Q9NQ90	135-149	PHAGGPGDIELGPLD
